# Supplementary material for: Deep Hybrid Learning Prediction of Patient-Specific Quality Assurance in Radiotherapy: Implementation in Clinical Routine
Source: Diagnostics (Basel). 2023 Mar 2;13(5):943. doi: 10.3390/diagnostics13050943 (PMC10001389; doi:10.3390/diagnostics13050943)
Supplement: Supplementary file 1 [file diagnostics-13-00943-s001.zip]

Archive with 1 entries (1 files):
- diagnostics-2202896-supplementary.pdf
